# Supplementary material for: Accurate detection and quantification of SARS-CoV-2 genomic and subgenomic mRNAs by ddPCR and meta-transcriptomics analysis
Source: Commun Biol. 2021 Oct 22;4:1215. doi: 10.1038/s42003-021-02748-0 (PMC8536764; doi:10.1038/s42003-021-02748-0)
Supplement: Supplementary file 3 — Supplementary Data [file 42003_2021_2748_MOESM3_ESM.xlsx]

## Sheet: Supplementary Data 1
Sample	Sex	Age	Ct	qPCR Gene	NGS
RNA 1	M	72	23	E	√
RNA 2	M	73	32	E
RNA 3	F	64	30	E	√
RNA 4	F	87	27	E	√
RNA 5	M	70	30	E	√
RNA 6	M	67	24	E	√
RNA 7	M	73	32	E	√
RNA 8	F	62	24	E	√
RNA 9	M	48	29	E	√
RNA 10	F	48	26	E	√
RNA 11	F	49	30	E	√
RNA 12	M	63	22	E	√
RNA 13	M	72	18	E	√
RNA 14	M	43	22	E	√
RNA 15	M	56	24	E	√
RNA 16	M	36	19	E	√
RNA 17	M	47	25	E	√
RNA 18	M	45	17	E	√
RNA 19	M	88	21	E	√
RNA 20	F	61	21	E	√
RNA 21	M	56	20	E	√
RNA 22	M	18	27	E	√
RNA 23	M	12	20	E	√
RNA 24	M	56	19	E	√
RNA 25	M	56	17	E	√
RNA 26	F	56	18	E
RNA 27	F	22	30	E	√
RNA 28	F	52	27	E	√
RNA 29	F	25	27	E	√
RNA 30	M	22	32	E
RNA 31	M	18	15	E	√
RNA 32	F	44	15	E	√
RNA 33	F	86	16	ORF	√
RNA 34	M	47	36	ORF	√
RNA 35	M	93	18	E	√
RNA 36	F	52	26	E	√
RNA 37	F	72	27	E	√
RNA 38	M	66	32	E	√
RNA 39	M	8	28	E	√
RNA 40	F	57	20	E	√
RNA 41	F	20	27	E	√
RNA 42	M	48	24	E	√
RNA 43	M	65	24	E	√
RNA 44	M	56	32	E	√
RNA 45	F	39	31	E	√
RNA 46	M	20	32	E	√
RNA 47	F	15	27	ORF	√
RNA 48	F	35	25	ORF	√
RNA 49	F	99	20	ORF	√
RNA 50	F	84	22	ORF	√
RNA 51	F	94	21	ORF	√
RNA 52	F	90	22	ORF	√
RNA 53	F	88	26	ORF	√
RNA 54	M	24	27	ORF	√
RNA 55	F	34	24	N
RNA 56	F	58	22	N
RNA 57	M	33	26	N
RNA 58	M	30	26	N
RNA 59	F	88	18	N	√
RNA 60	F	95	21	N	√
RNA 61	M	86	19	N	√
RNA 62	F	57	18	N	√
RNA 63	F	88	22	N	√
RNA 64	F	42	26	N
RNA 65	M	62	26	N
RNA 66	F	30	27	N
RNA 67	F	54	26	N
RNA 68	F	58	27	N
RNA 69	F	39	24	N
RNA 70	F	84	25	N
RNA 71	M	76	23	N	√
RNA 72	M	59	24	N	√
RNA 73	F	52	18	N	√
RNA 74	F	29	18	N	√
RNA 75	M	60	22	N	√
RNA 76	M	49	26	N
RNA 77	M	29	25	N
RNA 78	M	52	25	N	√
RNA 79	F	26	25	N	√
RNA 80	F	99	22	N	√
RNA 81	F	24	28	N
RNA 82	M	41	26	N
RNA 83	M	39	21	N	√
RNA 84	M	63	25	N	√
RNA 85	M	34	23	N
RNA 86	M	37	21	N	√
RNA 87	M	89	29	N
RNA 88	F	54	26	N
RNA 89	M	63	18	N	√
RNA 90	F	12	21	N
RNA 91	M	51	28	N
RNA 92	F	57	27	N
RNA 93	M	59	22	N	√
RNA 94	M	52	28	N
RNA 95	M	68	19	N
RNA 96	F	32	19	N	√
RNA 97	M	16	26	N	√
RNA 98	M	36	26	N
RNA 99	F	62	26	N
RNA 100	M	67	16	E	√
RNA 101	M	26	26	E	√
RNA 102	M	12	22	E	√
RNA 103	M	19	16	E	√
RNA 104	M	43	21	E	√
RNA 105	M	23	26	E	√
RNA 106	F	26	15	E	√
RNA 107	M	32	15	E	√
RNA 108	M	30	14	E	√
RNA 109	F	34	22	E	√
RNA 110	M	23	16	E	√
RNA 111	F	70	18	E	√
RNA 112	F	36	22	E	√
RNA 113	M	34	20	E	√
RNA 114	F	28	23	E	√
RNA 115	M	34	20	E	√
RNA 116	M	67	20	E	√
RNA 117	F	59	23	E	√
RNA 118	M	68	22	E	√
RNA 119	F	56	16	E	√
RNA 120	M	74	16	E	√
RNA 121	M	60	14	E	√
RNA 122	F	58	14	E	√
RNA 123	F	31	16	E	√
RNA 124	M	79	22	E	√
RNA 125	M	79	20	E	√
RNA 126	M	29	18	E	√
RNA 127	F	33	26	E
RNA 128	M	29	17	E	√
RNA 129	F	62	18	E	√
RNA 130	M	61	16	E	√
RNA 131	F	59	19	E	√
RNA 132	F	45	16	E	√
RNA 133	M	31	16	E	√
RNA 134	M	68	20	E	√
RNA 135	M	59	16	E	√
RNA 136	F	37	15	E	√
RNA 137	M	52	18	E	√
RNA 138	M	19	25	E	√
RNA 139	F	32	31	E
RNA 140	F	32	25	E	√
RNA 141	M	62	24	E
RNA 142	F	22	31	E
RNA 143	M	19	28	E
RNA 144	F	68	24	E	√
RNA 145	F	19	32	E
RNA 146	M	35	28	E
RNA 147	M	19	31	E
RNA 148	F	44	24	E	√
RNA 149	M	67	29	E
RNA 150	F	53	28	E
RNA 151	M	29	32	E
RNA 152	M	26	30	E
RNA 153	M	28	26	E
RNA 154	F	38	29	E
RNA 155	F	61	30	E
RNA 156	F	46	28	E
RNA 157	M	24	30	E
RNA 158	F	46	30	E
RNA 159	M	44	29	E
RNA 160	M	44	25	E
RNA 161	M	44	26	E
RNA 162	M	63	26	E
RNA 163	F	46	24	E
RNA 164	F	56	25	E
RNA 165	F	100	23	E
RNA 166	F	96	25	E
Neg_01	M	60	n.a.
Neg_02	M	19	n.a.
Neg_03	F	26	n.a.
Neg_04	M	68	n.a.
Neg_05	F	28	n.a.
Neg_06	M	6	n.a.
Neg_07	F	37	n.a.
Neg_08	F	12	n.a.
Neg_09	F	50	n.a.
Neg_10	F	32	n.a.
Neg_11	F	47	n.a.
Neg_12	F	45	n.a.
Neg_13	F	77	n.a.
Neg_14	M	71	n.a.

## Sheet: Supplementary Data 2
	ORF1ab			sgmN			sgmS
Sample ID	Positive events	Total Events	FPR (%)	Positive events	Total Events	FPR (%)	Positive events	Total Events	FPR (%)
NTC_01	1	16634	0.00601178	1	16799	0.00595274	0	16347	0
NTC_02	0	15571	0	0	14860	0	0	14390	0
NTC_03	0	18723	0	0	17416	0	0	16374	0
NTC_04	0	16582	0	0	18682	0	0	18310	0
NTC_05	0	16741	0	1	16127	0.00620078	0	18999	0
NTC_06	0	18658	0	0	15590	0	1	18271	0.00547315
NTC_07	0	17355	0	1	19122	0.00522958	0	17504	0
NTC_08	0	19151	0	1	18454	0.00541888	0	17076	0
NTC_09	0	14783	0	0	18731	0	0	13027	0
NTC_10	0	13096	0	0	16560	0	0	12001	0
NTC_11	0	17462	0	0	15601	0	0	20245	0
NTC_12	0	15205	0	0	15123	0	0	15072	0
NTC_13	0	16856	0	0	14995	0	0	11313	0
NTC_14	0	15479	0	0	15766	0	0	11268	0
NTC_15	1	14563	0.00686672	0	14962	0	0	15281	0
NTC_16	0	11000	0	0	11313	0	0	14418	0
NTC_17	0	15432	0	0	14649	0	0	14405	0
NTC_18	0	11391	0	0	14101	0	1	14032	0.00712657
NTC_19	0	13583	0	0	14268	0	0	18723	0
NTC_20	1	13930	0.00717875	0	16380	0	1	16066	0.00622432
Neg_01	0	17907	0	1	17251	0.00579677	0	17829	0
Neg_02	0	16031	0	0	17267	0	0	18080	0
Neg_03	0	17160	0	0	14191	0	0	16754	0
Neg_04	0	11476	0	0	14071	0	0	17058	0
Neg_05	1	11476	0.00871384	1	16189	0.00617703	0	15456	0
Neg_06	0	12058	0	1	16478	0.0060687	0	16600	0
Neg_07	1	11935	0.00837872	1	17609	0.00567891	0	14329	0
Neg_08	1	11817	0.00846238	1	17036	0.00586992	0	15949	0
Neg_09	0	11388	0	1	15755	0.00634719	0	15825	0
Neg_10	1	10755	0.009298	1	15088	0.00662778	1	15468	0.00646496
Neg_11	0	16711	0	2	17476	0.0014	0	14249	0
Neg_12	0	18488	0	2	17831	0.0112164	0	13568	0
Neg_13	0	20296	0	2	17009	0.0117585	2	14140	0.0141443
Neg_14	0	19294	0	2	14663	0.0136398	0	15389	0

## Sheet: Supplementary Data 3
ORF1ab custom sequence					sgmN custom sequence					sgmS custom sequence
Dilution	copie/ul	copie/rxn	ddPCR assay		Dilution	copie/ul	copie/rxn	ddPCR assay		Dilution	copie/ul	copie/rxn	ddPCR assay
1000000	170	3740	Assay 1		1000000	139	3058	Assay 1		1000000	124	2728	Assay 1
1000000	156	3432			1000000	127	2794			1000000	127	2794
1000000	162	3564			1000000	137	3014			1000000	113	2486
1000000	165	3630			1000000	139	3058			1000000	126	2772
1000000	158	3476			1000000	137	3014			1000000	133	2926
1000000	172	3784			1000000	132	2904			1000000	133	2926
1000000	169	3718			1000000	130	2860			1000000	109	2398
1000000	166	3652			1000000	128	2816			1000000	120	2640
5000000	36.3	798.6	Assay 2		1000000	121	2662			1000000	108	2376
5000000	34.3	754.6			5000000	17	374	Assay 2		5000000	16.4	360.8	Assay 2
5000000	32	704			5000000	17	374			5000000	14.3	314.6
5000000	35	770			5000000	19.9	437.8			5000000	13.8	303.6
5000000	34.6	761.2			5000000	19.1	420.2			5000000	11.5	253
5000000	36.2	796.4			5000000	16.9	371.8			5000000	15.1	332.2
5000000	37.7	829.4	Assay 3		5000000	18.4	404.8	Assay 3		5000000	18.1	398.2	Assay 3
5000000	33.3	732.6			5000000	17.5	385			5000000	16.7	367.4
5000000	40.1	882.2			5000000	17.8	391.6			5000000	11.5	253
5000000	32.6	717.2			5000000	17.2	378.4			5000000	12.5	275
5000000	34.7	763.4			5000000	19.6	431.2			5000000	22.3	490.6
5000000	34.9	767.8			5000000	19.3	424.6	Assay 4		5000000	13.8	303.6	Assay 4
5000000	40.2	884.4	Assay 4		5000000	18.8	413.6			5000000	15.4	338.8
5000000	36.5	803			5000000	19.8	435.6			5000000	15.4	338.8
5000000	37	814			5000000	19.2	422.4			5000000	17.7	389.4
5000000	36.8	809.6			5000000	20.6	453.2			5000000	14.1	310.2
5000000	40.8	897.6
5000000	37.4	822.8

## Sheet: Supplementary Data 4
ORF1ab RNA
dilution	Obtained				Expected
	copie/ul	copie/rxn	Mean	SD	copie/ul	copie/rxn
500000	352	7744	7428.67	281.093	394.83	8686
	326	7172
	316	6952
	344	7568
	343	7546
	347	7634
	344	7568
	345	7590
	322	7084
1000000	170	3740	3624.5	125.969	197.42	4343
	156	3432
	162	3564
	165	3630
	158	3476
	172	3784
	169	3718
	166	3652
5000000	36.3	798.6	737.244	49.5177	39.48	869
	34.3	754.6
	32	704
	35	770
	31	682
	34.6	761.2
	31.9	701.8
	36.2	796.4
	30.3	666.6
10000000	15.3	336.6	337.822	35.9838	19.74	434
	12.7	279.4
	15.5	341
	17.3	380.6
	17.5	385
	13.4	294.8
	14.6	321.2
	15.3	336.6
	16.6	365.2
50000000	2.7	59.4	64.2889	8.2153	3.95	87
	3.1	68.2
	2.5	55
	2.6	57.2
	2.5	55
	3.1	68.2
	3.6	79.2
	3.2	70.4
	3	66
100000000	1.8	39.6	34.76	11.861	1.97	43
	2.5	55
	1.5	33
	1	22
	1.5	33
	1.1	24.2
	1.4	30.8
	1.4	30.8
	1.1	24.2
	2.5	55
500000000	0.26	5.72	6.93	3.63758	0.39	8.7
	0.43	9.46
	0.17	3.74
	0.16	3.52
	0.41	9.02
	0.33	7.26
	0.7	15.4
	0.17	3.74
	0.27	5.94
	0.25	5.5
1000000000	0.41	9.02	5.478	2.91946	0.2	4.3
	0.26	5.72
	0	0
	0.26	5.72
	0.46	10.12
	0.09	1.98
	0.25	5.5
	0.27	5.94
	0.25	5.5
	0.24	5.28
5000000000	0.09	1.98	1.298	1.25933	0.04	0.9
	0	0
	0.17	3.74
	0	0
	0.09	1.98
	0.08	1.76
	0.08	1.76
	0	0
	0	0
	0.08	1.76
10000000000	0	0	0.176	0.556561	0.02	0.4
	0	0
	0	0
	0	0
	0	0
	0	0
	0.08	1.76
	0	0
	0	0
	0	0

## Sheet: Supplementary Data 5
N sgmRNA
dilution	Obtained				Expected
	copie/ul	copie/rxn	Mean	SD	copie/ul	copie/rxn
500000	261	5742	5429.11	368.422	262	5766
	266	5852
	265	5830
	234	5148
	244	5368
	221	4862
	261	5742
	234	5148
	235	5170
1000000	139	3058	2908.89	137.732	131.06	2883
	127	2794
	137	3014
	139	3058
	137	3014
	132	2904
	130	2860
	128	2816
	121	2662
5000000	15.4	338.8	407.733	34.9758	26.21	576.6
	19.3	424.6
	19	418
	18.8	413.6
	19.8	435.6
	19.2	422.4
	17.8	391.6
	20.6	453.2
	16.9	371.8
10000000	12.9	283.8	267.667	45.9242	13.1	288.32
	13.8	303.6
	12.7	279.4
	13.7	301.4
	13.6	299.2
	12	264
	10.8	237.6
	7.2	158.4
	12.8	281.6
50000000	2.2	48.4	47.9111	9.51216	2.62	57.66
	1.9	41.8
	1.4	30.8
	2.5	55
	2.3	50.6
	1.7	37.4
	2.6	57.2
	2.7	59.4
	2.3	50.6
100000000	1.2	26.4	26.18	4.20629	1.31	28.83
	1	22
	1.1	24.2
	1.4	30.8
	1.3	28.6
	0.8	17.6
	1.3	28.6
	1.3	28.6
	1.4	30.8
	1.1	24.2
500000000	0.17	3.74	5.016	3.12644	0.26	5.76
	0.08	1.76
	0.48	10.56
	0.31	6.82
	0.08	1.76
	0.42	9.24
	0.16	3.52
	0.25	5.5
	0.25	5.5
	0.08	1.76
1000000000	0.09	1.98	3.3	2.65422	0.13	2.88
	0.08	1.76
	0.16	3.52
	0.08	1.76
	0.18	3.96
	0.23	5.06
	0.09	1.98
	0.44	9.68
	0.15	3.3
	0	0
5000000000	0	0	2.442	2.03082	0.026	0.572
	0.16	3.52
	0	0
	0.16	3.52
	0.17	3.74
	0.27	5.94
	0.09	1.98
	0.08	1.76
	0	0
	0.18	3.96
10000000000	0	0	1.21	1.04355	0.013	0.288
	0.09	1.98
	0.09	1.98
	0	0
	0	0
	0	0
	0.1	2.2
	0.09	1.98
	0.09	1.98
	0.09	1.98
	0.09	1.98
50000000000	0	0	0.22	0.66	0.0026	0.576
	0	0
	0	0
	0.09	1.98
	0	0
	0	0
	0	0
	0	0
	0	0
100000000000	0	0	0	0	0.013	0.0288
	0	0
	0	0
	0	0
	0	0
	0	0
	0	0
	0	0
	0	0
	0	0

## Sheet: Supplementary Data 6
S sgmRNA
dilution	Obtained				Expected
	copie/ul	copie/rxn	Mean	SD	copie/ul	copie/rxn
500000	355	7810	6600	789.782	272.07	5985.6
	311	6842
	358	7876
	261	5742
	305	6710
	280	6160
	287	6314
	266	5852
	277	6094
1000000	124	2728	2671.78	210.762	136.03	2992.66
	127	2794
	113	2486
	126	2772
	133	2926
	133	2926
	109	2398
	120	2640
	108	2376
5000000	22.2	488.4	468.356	39.8656	27.21	598.6
	24.3	534.6
	20.9	459.8
	22.2	488.4
	21.3	468.6
	19.4	426.8
	19.7	433.4
	22.9	503.8
	18.7	411.4
10000000	9.4	206.8	243.711	55.621	13.6	299.3
	11.7	257.4
	12.8	281.6
	16.7	367.4
	11.4	250.8
	10.3	226.6
	10	220
	8.4	184.8
	9	198
50000000	1.8	39.6	49.94	8.55521	2.72	59.86
	2.8	61.6
	2.3	50.6
	1.9	41.8
	2.1	46.2
	3	66
	2.3	50.6
	1.9	41.8
	2.2	48.4
	2.4	52.8
100000000	0.8	17.6	26.84	7.46417	1.36	29.93
	0.7	15.4
	1.1	24.2
	1.8	39.6
	1.6	35.2
	1	22
	1.3	28.6
	1.4	30.8
	1.2	26.4
	1.3	28.6
500000000	0.24	5.28	3.938	1.55373	0.272	5.986
	0.09	1.98
	0.24	5.28
	0.08	1.76
	0.09	1.98
	0.25	5.5
	0.26	5.72
	0.17	3.74
	0.19	4.18
	0.18	3.96
1000000000	0.09	1.98	1.64	1.17392	0.136	2.99
	0.09	1.98
	0	0
	0.1	2.2
	0.1	2.2
	0.08	1.76
	0	0
	0.1	2.2
	0	0
	0.17	3.74
	0.09	1.98
5000000000	0	0	0.374	0.790165	0.0272	0.599
	0	0
	0	0
	0.08	1.76
	0	0
	0	0
	0	0
	0	0
	0	0
	0.09	1.98
10000000000	0	0	0.198	0.626131	0.0136	0.299
	0	0
	0	0
	0	0
	0	0
	0	0
	0	0
	0	0
	0	0
	0.09	1.98

## Sheet: Supplementary Data 7
High Viral RNA Content
Sample ID	ORF1ab RNA	N sgmRNA	S sgmRNA	sgmRNA/ORF1ab RNA
	copies/ng	copies/ng	copies/ng	N sgmRNA	S sgmRNA
RNA 122	2987600	699600	37796	0.234168	0.012651
RNA 121	1.53658e+06	214720	14476	0.139739	0.00942094
RNA 119	1.36107e+06	290400	28277	0.213362	0.0207756
RNA 133	937200	211200	34584	0.225352	0.0369014
RNA 128	594000	33000	15752	0.0555556	0.0265185
RNA 130	537680	338800	9856	0.630115	0.0183306
RNA 132	486200	173800	12056	0.357466	0.0247964
RNA 123	409200	188100	10538	0.459677	0.0257527
RNA 25	264587	74800	4998.4	0.282705	0.0188913
RNA 106	207240	93500	5346	0.451168	0.0257962
RNA 31	179712	19717.5	3953.1	0.109717	0.0219968
RNA 32	167640	28776	3432	0.171654	0.0204724
RNA 110	145970	49060	606.1	0.336096	0.00415222
RNA 120	119680	36080	2534	0.301471	0.0211731
RNA 129	95040	56320	1866	0.592593	0.0196338
RNA 18	85250	8360	1042.8	0.0980645	0.0122323
RNA 125	65120	12584	986	0.193243	0.0151413
RNA 136	63140	17160	1940	0.271777	0.0307254
RNA 33	58960	7942	1258.4	0.134701	0.0213433
RNA 107	56848	27192	417.707	0.478328	0.00734778
RNA 13	38984	21208	1086.8	0.544018	0.0278781
Middle Viral RNA Content
Sample ID	ORF1ab RNA	N sgmRNA	S sgmRNA	sgmRNA/ORF1ab RNA
	copies/ng	copies/ng	copies/ng	N sgmRNA	S sgmRNA
RNA 80	72160	4391.2	325.6	0.0608537	0.0045122
RNA 62	45980	2706	554.4	0.0588517	0.0120574
RNA 61	38339	2493.33	132	0.0650339	0.00344297
RNA 74	34936	2930.4	214.133	0.0838791	0.0061293
RNA 103	33880	9680	281.6	0.285714	0.00831169
RNA 113	32362	2464	193.6	0.0761387	0.00598232
RNA 96	31680	1337.6	181.867	0.0422222	0.00574074
RNA 137	31680	12115	507	0.382418	0.0160038
RNA 135	30712	7084	493	0.230659	0.0160524
RNA 86	29744	2217.6	158.4	0.0745562	0.00532544
RNA 100	28013.3	6111.11	56.7111	0.21815	0.00202443
RNA 108	27753	5500	39.6	0.198177	0.00142687
RNA 116	26224	1378.67	840	0.0525727	0.0320317
RNA 89	22836	3608	325.6	0.157996	0.0142582
RNA 115	18120.7	1408	350.533	0.0777013	0.0193444
RNA 126	17776	2974.4	256	0.167327	0.0144014
RNA 26	15950	5456	470.8	0.342069	0.0295172
RNA 59	15148.6	1760	31.4286	0.116183	0.00207469
RNA 117	13024	770	85	0.0591216	0.00652641
RNA 111	12584	2783	50.6	0.221154	0.00402098
RNA 79	9240	459.8	51.3333	0.0497619	0.00555556
RNA 84	8096	772.64	47.3	0.0954348	0.00584239
RNA 134	7744	1877	36	0.242381	0.00464876
RNA 35	6985	1518	114.4	0.217323	0.016378
RNA 24	6480	745.067	21.7067	0.114979	0.00334979
RNA 104	6402	1173.33	30.8	0.183276	0.004811
RNA 21	6124.8	275.733	9.38667	0.0450192	0.00153257
RNA 1	5792	662.8	49.13	0.114434	0.00848239
RNA 93	5544	633.6	102	0.114286	0.0183983
RNA 16	5438.5	208.863	26.95	0.0384044	0.00495541
RNA 102	4928	294.8	30.8	0.0598214	0.00625
RNA 49	4752	313.9	26.4	0.0660564	0.00555556
RNA 131	4730	959	46	0.202748	0.00972516
RNA 73	4194.67	159.867	29.3333	0.0381119	0.00699301
RNA 109	3990.8	796.4	35.2	0.199559	0.00882029
RNA 40	3839	694.5	113.9	0.180906	0.0296692
RNA 60	3643	539.7	31.4286	0.148147	0.00862711
RNA 164	3578.67	770.489	57.2	0.215301	0.0159836
RNA 78	3471.6	585.2	38.1333	0.168568	0.0109844
RNA 112	3124	906.4	96.8	0.290141	0.0309859
RNA 82	2442	272.8	26.4	0.111712	0.0108108
RNA 8	2262	1740.75	98.725	0.769562	0.043645
RNA 165	1947.73	520	27.8667	0.266977	0.0143072
RNA 81	1871.47	143	24.64	0.0764107	0.0131661
RNA 12	1606	242	25.5	0.150685	0.015878
RNA 56	1513.6	26.9867	10.6	0.0178295	0.00700317
RNA 19	1510.7	440	18	0.291256	0.011915
RNA 162	1503.33	726	4.125	0.482927	0.0027439
RNA 63	1449.8	33.8067	7.04	0.0233182	0.00485584
RNA 88	1420.1	238.92	24.2	0.168242	0.0170411
RNA 83	1342	334.4	21.2667	0.24918	0.015847
RNA 163	1292.13	183.333	3.96	0.141884	0.0030647
RNA 23	1210.92	94.875	12.65	0.0783497	0.0104466
RNA 58	1196.8	8.8	12.76	0.00735294	0.0106618
RNA 124	1196.8	256.96	11	0.214706	0.00919118
RNA 153	1159.71	606	52.381	0.522542	0.0451671
RNA 42	1120.53	23.4667	2.2	0.0209424	0.00196335
RNA 160	1102.93	85.0667	13.64	0.0771277	0.012367
RNA 20	1067	668.8	44	0.626804	0.0412371
RNA 71	963.6	80.96	0	0.0840183	0
RNA 87	767.8	33	2.64	0.0429799	0.0034384
RNA 114	706.933	155.467	3.22667	0.219917	0.00456432
RNA 161	684.444	168.667	0	0.246429	0
RNA 6	631.5	36.025	2.2	0.0570467	0.00348377
RNA 95	580.8	88	5.72	0.151515	0.00984848
RNA 75	545.6	142.756	12.32	0.261649	0.0225806
RNA 14	542.3	107.8	8.8	0.198783	0.0162272
RNA 50	503.8	242	9.24	0.480349	0.0183406
RNA 43	497.2	94.6	5.72	0.190265	0.0115044
RNA 166	494.756	123.2	7.33333	0.249012	0.0148221
RNA 159	484	204.6	6.6	0.422727	0.0136364
RNA 91	478.622	39.6	5.28	0.0827375	0.0110317
RNA 57	466.4	58.6667	6.6	0.125786	0.0141509
RNA 77	453.2	193.6	6.6	0.427184	0.0145631
RNA 10	440	88	7.77333	0.2	0.0176667
RNA 127	431.2	136.4	55	0.316327	0.127551
RNA 17	416	56.32	6.6	0.135385	0.0158654
RNA 52	369.6	85.0667	9.68	0.230159	0.0261905
RNA 51	352	74.8	9.09333	0.2125	0.0258333
RNA 36	310.2	35.2	4.84	0.113475	0.0156028
RNA 97	294.8	24.8	7.5	0.0841248	0.025441
RNA 64	233.2	172.333	0	0.738994	0
Low Viral RNA Content
Sample ID	ORF1ab RNA	N sgmRNA	S sgmRNA	sgmRNA/ORF1ab RNA
	copies/ng	copies/ng	copies/ng	N sgmRNA	S sgmRNA
RNA 118	416.24	69.52	1.5	0.167019	0.00360369
RNA 72	268.4	21.12	1.76	0.0786885	0.00655738
RNA 15	246.4	29.92	0	0.121429	0
RNA 138	246.4	49.8667	7.62667	0.202381	0.0309524
RNA 148	237.6	42.0444	2.05333	0.176955	0.00864198
RNA 90	202.4	66	1.17333	0.326087	0.0057971
RNA 144	202.4	55	2.71333	0.271739	0.0134058
RNA 141	192.867	21.0222	1.02667	0.108999	0.00532319
RNA 37	181.867	29.48	0	0.162097	0
RNA 76	171.6	26.4	0	0.153846	0
RNA 150	152.952	3.71429	5.34286	0.0242839	0.0349315
RNA 65	138.6	13.2	3.41	0.0952381	0.0246032
RNA 29	134.3	51.9	10.6	0.386448	0.0789278
RNA 69	129.8	50.6	6.74667	0.389831	0.0519774
RNA 143	117.333	18.7	2.42	0.159375	0.020625
RNA 67	110	21.824	3.3	0.1984	0.03
RNA 94	110	48.4	3.3	0.44	0.03
RNA 28	108.35	11.7	1.16286	0.107983	0.0107324
RNA 41	97.7867	14.6667	0	0.149986	0
RNA 105	86.9	26.95	3.85	0.310127	0.0443038
RNA 99	73.92	49.8667	0	0.674603	0
RNA 92	73.3333	33	1.76	0.45	0.024
RNA 22	70.4	36.96	0	0.525	0
RNA 48	66	37.4	1.173	0.566667	0.0177727
RNA 70	63.8	5.28	2.31	0.0827586	0.0362069
RNA 85	60.5	3.696	0.396	0.0610909	0.00654545
RNA 139	58.6667	6.16	0	0.105	0
RNA 156	53.5333	13.9333	0	0.260274	0
RNA 4	50.6	30.065	1.1	0.59417	0.0217391
RNA 53	49.8667	4.25333	1.02667	0.0852941	0.0205882
RNA 68	49.8667	10.2667	0.858	0.205882	0.0172059
RNA 98	45.76	14.6667	0	0.320513	0
RNA 55	41.36	5.632	3.96	0.13617	0.0957447
RNA 154	40.7	5.5	0	0.135135	0
RNA 101	36.6667	8.11556	0.806667	0.221333	0.022
RNA 142	31.0933	6.16	0	0.198113	0
RNA 9	29	23.1	1.1	0.796552	0.037931
RNA 47	27.8667	0	0	0	0
RNA 5	23.1	8.6	0	0.372294	0
RNA 39	19.0667	3.08	0	0.161538	0
RNA 66	15.2532	3.81333	1.76	0.250002	0.115386
RNA 152	14.6667	6.23333	0	0.425	0
RNA 54	13.53	3	1.595	0.221729	0.117886
RNA 27	13.5	9.68	0	0.717037	0
RNA 140	13.2	3.3	0.271333	0.25	0.0205556
RNA 146	13.2	2.01667	0.293333	0.152778	0.0222222
RNA 7	11	3.3	0.035	0.3	0.00318182
RNA 158	11	3.2	0	0.290909	0
RNA 151	8.4	2.82857	0	0.336735	0
RNA 2	7.15	0	0	0	0
RNA 11	5.5	0	0	0	0
RNA 157	4.86444	2.8	0	0.575605	0
RNA 3	4.4	0	0	0	0
RNA 147	2.51429	1.1	0	0.4375	0
RNA 45	2.48111	0.366667	0	0.147783	0
RNA 149	2.2	0.858	0.143	0.39	0.065
RNA 38	1.705	0.44	0	0.258065	0
RNA 145	1.3	0.715	0	0.55	0
RNA 155	1.265	0.385	0	0.304348	0
RNA 44	1.02667	0	0	0	0
RNA 30	0.44	0	0	0	0
RNA 46	0.264	0.11	0	0.416667	0
RNA 34	0.2	0	0	0	0

## Sheet: Supplementary Data 8
Sample	Gisaid ID	Total reads	SARS-CoV-2 mapped	theor cov	% mapped	PCR duplicates	% PCR duplicates	Junct_7b-mRNA	Junct_7a-mRNA	Junct_6-mRNA	Junct_E-mRNA	Junct_8-mRNA	Junct_M-mRNA	Junct_N-mRNA	Junct_orf1ab-mRNA	Junct_S-mRNA	Junct_3a-mRNA
RNA 1	EPI_ISL_525570	7056048	1568322	3933.65	22.2266	1048602	66.8614	1818	3412	2787	2554	2771	3758	3914	10678	871	673
RNA 2	na	NA	NA	NA	NA	NA	NA	NA	NA	NA	NA	NA	NA	NA	NA	NA	NA
RNA 3	na	9667034	1234	3.09511	0.012765	984	79.7407	0	0	4	1	0	1	0	2	0	0
RNA 4	EPI_ISL_525556	10647258	459020	1151.31	2.88771	450149	98.0674	460	1544	492	428	858	890	2072	3012	522	12
RNA 5	na	4863210	11501	28.8467	0.23649	10208	88.7575	0	0	0	0	208	8	18	0	1	0
RNA 6	EPI_ISL_477194	9195058	869547	2180.99	9.45668	827183	95.128	576	1186	1170	549	895	926	3510	5168	244	161
RNA 7	na	12934946	19940	50.0134	0.125443	17829	89.4132	0	52	102	4	64	28	0	158	12	18
RNA 8	EPI_ISL_477193	6744420	1241941	3115.03	18.4143	1129817	90.9719	2031	3529	1791	1500	2311	2190	4702	6862	960	150
RNA 9	na	10532234	27757	69.6199	0.263543	21890	78.863	60	102	46	23	122	63	94	120	26	0
RNA 10	na	9538734	39358	98.7175	0.412612	17083	43.4041	36	68	60	41	50	75	98	144	24	14
RNA 11	na	14263084	8718	21.8664	0.0611228	8202	94.0812	0	108	0	3	0	5	0	10	0	0
RNA 12	EPI_ISL_477203	8278804	301631	756.549	3.64341	249946	82.8648	441	524	318	277	380	368	1106	1608	186	45
RNA 13	EPI_ISL_469016	26906542	5590860	14023	20.7788	4847452	86.7032	6841	11165	9406	5443	8666	10181	17958	36678	5347	1138
RNA 14	EPI_ISL_469018	29211026	227872	571.547	0.780089	197914	86.8531	228	348	464	197	223	314	690	1488	123	69
RNA 15	EPI_ISL_469019	32200190	126245	316.647	0.392063	111575	88.3797	86	132	166	113	216	115	260	970	53	12
RNA 16	EPI_ISL_469020	30632430	1645610	4127.51	5.37212	1493138	90.7346	1652	2238	1496	1100	1183	2216	7590	10626	718	180
RNA 17	EPI_ISL_469021	30104956	98469	246.979	0.327086	73635	74.7799	134	136	118	43	40	165	334	648	50	32
RNA 18	EPI_ISL_469022	21983028	13461834	33764.9	61.2374	11242116	83.511	11907	15219	16579	10875	14007	16301	43674	98306	6148	2571
RNA 19	EPI_ISL_477202	6127044	1165161	2922.45	19.0167	1062848	91.219	1150	1195	1653	1173	1405	2484	2732	5532	602	381
RNA 20	EPI_ISL_469050	24358014	2111955	5297.19	8.67047	2010963	95.2181	3603	4747	3118	2267	3706	5565	5882	10624	1777	266
RNA 21	EPI_ISL_477201	6233434	1570380	3938.82	25.1929	1251622	79.7019	1497	1666	3105	1706	1579	1587	3312	8774	640	525
RNA 22	na	11828178	45058	113.014	0.283461	41966	93.1377	68	152	162	17	50	61	48	570	25	20
RNA 23	EPI_ISL_477200	8192548	116192	291.432	1.41826	86221	74.2056	126	146	130	87	136	217	410	776	46	36
RNA 24	EPI_ISL_477199	7729464	3265023	8189.31	42.2413	3001582	91.9314	3887	3493	4657	3739	4046	4049	6634	19260	1527	966
RNA 25	EPI_ISL_477198	7775168	6459703	16202.2	83.0812	4836235	74.8678	9460	12231	9820	7006	10934	15220	21198	36960	5020	1764
RNA 27	na	15313028	5878	14.7432	0.0383856	5483	93.28	0	62	0	0	0	18	0	2	82	0
RNA 28	EPI_ISL_469021	7734596	26298	65.9605	0.340005	17014	64.6969	81	44	44	52	28	48	40	176	22	8
RNA 29	na	7287662	14828	37.1915	0.203467	11962	80.6717	6	42	38	34	34	16	42	46	1	24
RNA 31	EPI_ISL_477196	8259642	5906516	14814.7	71.5106	3786554	64.1081	6151	7643	7435	5186	6200	8963	23217	39508	2807	1496
RNA 32	EPI_ISL_477195	5508556	2362868	5926.53	42.8945	1326698	56.1478	2808	3610	3187	2188	2677	5007	8798	14744	1382	507
RNA 33	EPI_ISL_525571	16217690	4863210	12197.9	29.9871	3810310	78.3497	5449	7978	5986	5487	7755	9414	16290	30478	3301	1333
RNA 34	na	25213874	4	0.0100328	2.51641e-05	0	0	0		0	0	0	0	0	0	0	0
RNA 35	EPI_ISL_525562	7667034	1188273	2980.42	15.4985	863618	72.6784	1290	2457	1919	1783	2051	2691	2928	8750	983	487
RNA 36	EPI_ISL_525575	12676560	99558	249.711	0.626323	90707	91.1097	201	100	220	67	66	180	262	762	112	53
RNA 37	EPI_ISL_525574	14675966	19812	49.6923	0.124638	8643	43.6251	12	39	74	26	21	10	30	116	6	6
RNA 38	na	1536858	13	0.0326065	0.000845882	0	0	0	0	0	0	0	0	0	0	0	0
RNA 39	na	9166996	942	2.36272	0.010276	374	39.7028	2	0	0	0	0	2	6	10	1	0
RNA 40	EPI_ISL_525559	13139084	73154	183.484	0.556766	12385	16.93	109	104	148	101	120	183	202	496	64	20
RNA 41	na	16176036	4884	12.25	0.0301928	675	13.8206	5	8	2	1	6	7	6	40	2	0
RNA 42	EPI_ISL_527380	14545694	1643726	4122.78	11.3004	1546954	94.1126	971	1618	2278	1388	1528	2191	3666	14704	554	323
RNA 43	na	13536846	14579	36.567	0.107699	2557	17.5389	6	16	10	11	8	23	46	106	12	2
RNA 44	na	9807472	240	0.601966	0.00244711	74	30.8333	0	0	0	0	0	0	0	0	0	0
RNA 45	na	7849482	1771	4.44201	0.022562	1276	72.0497	16	0	8	0	0	12	0	6	0	0
RNA 46	na	14078472	1921	4.81824	0.0136449	1842	95.8876	0	0	0	0	0	0	0	0	0	0
RNA 47	na	9819334	1701	4.26644	0.017323	423	24.8677	8	2	6	0	4	0	6	10	3	0
RNA 48	na	6617826	5553	13.928	0.0839097	2695	48.5323	2	14	18	4	15	16	12	36	12	6
RNA 49	EPI_ISL_525563	6164482	342341	858.657	5.55344	148935	43.5049	415	504	610	423	625	630	768	2118	205	115
RNA 50	EPI_ISL_525564	14720638	581374	1458.2	3.94938	544831	93.7144	942	1906	1207	977	1166	1864	1334	4310	678	415
RNA 51	EPI_ISL_525566	13643898	838202	2102.37	6.14342	807008	96.2785	945	1465	2219	1278	1351	2145	2986	5328	629	243
RNA 52	EPI_ISL_525568	6756998	18307	45.9175	0.270934	7442	40.6511	17	73	71	12	40	42	70	166	16	2
RNA 53	na	13841234	24384	61.1598	0.176169	23042	94.4964	72	0	58	60	0	296	0	106	0	16
RNA 54	na	9362428	5184	13.0025	0.0553703	5012	96.6821	0	0	0	0	8	0	10	0	0	0
RNA 59	EPI_ISL_872036	8751498	1495360	3750.65	17.0869	1395196	93.3017	2182	2191	2672	1702	2467	2667	3222	9272	946	590
RNA 60	EPI_ISL_788966	10496082	37716	94.599	0.359334	24344	64.5456	32	84	49	40	56	79	130	254	18	6
RNA 61	EPI_ISL_872034	10307254	3713802	9314.93	36.031	3327062	89.5864	4125	4914	7139	4815	5734	6970	8750	27178	2296	1355
RNA 62	EPI_ISL_872035	1171882	197400	495.117	16.8447	51282	25.9787	144	221	273	175	289	230	656	880	84	43
RNA 63	EPI_ISL_872033	1248388	4105	10.2961	0.328824	206	5.01827	2	4	16	1	2	5	10	26	0	2
RNA 71	EPI_ISL_872031	1226200	141506	354.924	11.5402	78643	55.5757	138	156	228	172	178	165	430	836	86	53
RNA 72	EPI_ISL_788962	992768	25869	64.8845	2.60574	12478	48.2353	5	37	30	24	12	32	126	200	8	2
RNA 73	EPI_ISL_788963	1867240	6648	16.6745	0.356034	214	3.21901	5	6	12	5	7	8	22	30	4	3
RNA 74	EPI_ISL_872032	1189994	986665	2474.75	82.9134	472863	47.9254	1173	1363	1627	1260	1535	1632	2404	6128	581	366
RNA 75	EPI_ISL_872030	10012282	546427	1370.54	5.45757	497436	91.0343	872	1141	1260	740	1300	1512	1844	3382	419	252
RNA 78	EPI_ISL_788944	1339820	79896	200.395	5.96319	12223	15.2986	100	110	150	116	78	114	170	378	37	30
RNA 79	EPI_ISL_872028	1111826	301288	755.689	27.0985	64512	21.4121	189	330	503	337	431	386	896	1850	141	80
RNA 80	EPI_ISL_788964	1141942	531184	1332.31	46.5158	119866	22.5658	484	716	812	636	691	763	1544	4018	229	153
RNA 83	EPI_ISL_872029	1160550	10665	26.7499	0.918961	948	8.88889	10	10	20	10	37	16	28	52	5	2
RNA 84	EPI_ISL_788947	14221278	598660	1501.56	4.20961	340291	56.8421	515	612	798	639	750	1090	1418	4402	355	130
RNA 86	EPI_ISL_872027	1240008	684721	1717.41	55.2191	353431	51.6168	581	909	1273	753	854	805	1934	3786	307	225
RNA 89	EPI_ISL_788945	1820126	43820	109.909	2.40753	2509	5.7257	46	87	90	59	77	83	60	232	13	13
RNA 93	EPI_ISL_788965	858424	321956	807.528	37.5055	173957	54.0313	258	328	728	379	361	502	924	1570	186	74
RNA 96	EPI_ISL_788964	1233738	106557	267.266	8.63692	14564	13.6678	109	121	186	91	89	148	360	772	47	41
RNA 97	EPI_ISL_788946	11790520	142121	356.467	1.20538	134888	94.9107	36	166	360	290	203	222	338	1096	54	36
RNA 100	EPI_ISL_872026	14402256	2253105	5651.22	14.1744	1244611	55.2398	2631	2893	5427	2572	3047	2854	4756	13230	1204	892
RNA 101	na	11527162	24367	61.1171	0.153294	21776	89.3668	1	64	130	0	71	2	2	32	4	0
RNA 102	EPI_ISL_788970	10514596	504634	1265.72	3.17467	456085	90.3794	689	782	1003	501	736	896	990	4284	199	172
RNA 103	EPI_ISL_788971	11636590	3951453	9911.01	24.8587	2692702	68.1446	5202	6139	10858	4836	5845	7460	10706	21900	2534	1629
RNA 104	EPI_ISL_788954	11946232	791495	1985.22	4.97932	608253	76.8486	899	982	1546	982	1028	1397	1929	5516	657	204
RNA 105	na	13999750	2446	6.13504	0.0153879	929	37.9804	1	0	6	2	7	6	6	14	2	0
RNA 106	EPI_ISL_788972	13427726	6050456	15175.7	38.0636	3569265	58.9917	9581	15716	13196	8619	11367	18092	14713	34752	6238	1920
RNA 107	EPI_ISL_872019	10626742	7708503	19334.4	48.4945	5843135	75.8012	10274	13927	23038	10090	15760	16561	21561	54638	6906	3280
RNA 108	EPI_ISL_872018	13091108	3196417	8017.23	20.1088	2195174	68.6761	2964	3153	4888	3099	3709	3587	9890	24272	1283	1018
RNA 109	EPI_ISL_788973	13371564	919679	2306.73	5.78573	745320	81.0413	901	1256	2068	980	1474	1583	2040	6076	566	327
RNA 110	EPI_ISL_872025	14157216	9418226	23622.7	59.2504	6285202	66.7345	10716	14254	19549	11173	14489	17666	23723	60999	6224	3365
RNA 111	EPI_ISL_872024	14385360	4692777	11770.4	29.5224	3878827	82.6553	4860	7167	8348	4668	6965	8641	14480	35084	3234	1336
RNA 112	EPI_ISL_872023	11464734	317339	795.948	1.99639	217183	68.4388	374	630	677	340	561	753	1096	2414	285	117
RNA 113	EPI_ISL_872022	12877618	5255441	13181.7	33.0622	4277817	81.3979	5596	6437	8635	5178	6848	7484	17744	41782	2743	1243
RNA 114	EPI_ISL_872021	15000160	128163	321.458	0.806278	72160	56.3033	183	171	212	115	153	183	220	816	91	34
RNA 115	EPI_ISL_788974	13270544	1861682	4669.46	11.7119	1288086	69.1894	1413	1696	2567	1724	2182	3015	4004	12666	924	433
RNA 116	EPI_ISL_872020	12616138	6132488	15381.5	38.5797	5683511	92.6787	6896	9081	16554	8991	7257	11421	15032	35222	3856	2434
RNA 117	EPI_ISL_788955	17983348	500118	1254.39	3.14626	328265	65.6375	583	617	760	605	642	618	1228	3368	262	149
RNA 118	EPI_ISL_788975	14558584	42219	105.893	0.265601	19946	47.2441	50	51	94	46	45	70	68	212	42	16
RNA 119	EPI_ISL_872014	13340330	10934118	27424.9	68.7869	6990814	63.9358	12143	17228	18255	12015	15341	20837	25049	64569	7924	3013
RNA 120	EPI_ISL_872017	13034950	7105268	17821.4	44.6995	4827796	67.9467	8356	13058	13892	8349	11544	15389	17196	43892	6075	2332
RNA 121	EPI_ISL_872016	17318952	15949028	40003.2	100.336	10580100	66.337	15779	24464	24317	16882	22070	28061	33590	86354	10609	4407
RNA 122	EPI_ISL_788956	16992824	14758933	37018.3	92.849	9674802	65.5522	16464	28077	25425	17189	23868	32178	34041	85670	12775	4401
RNA 123	EPI_ISL_788976	12311058	9760044	24480.1	61.4008	6716045	68.8116	10570	17550	18431	10407	16725	18663	30487	72902	8320	2801
RNA 124	EPI_ISL_788957	9727004	104281	261.557	0.656035	65956	63.2483	68	94	168	113	69	130	280	758	60	33
RNA 125	EPI_ISL_872015	8632326	4514655	11323.6	28.4018	3915653	86.7321	4528	6373	8096	4909	6371	7554	15109	32214	3180	1198
RNA 126	EPI_ISL_788958	12846360	2440188	6120.46	15.3513	1918716	78.6298	2221	3672	5563	2382	3571	3830	6982	18494	1582	703
RNA 128	EPI_ISL_788959	10196114	7265598	18223.5	45.7081	5047108	69.4658	8286	12604	14958	8378	11991	15899	19901	53586	5851	2528
RNA 129	EPI_ISL_872009	9878824	7066460	17724	44.4553	5115697	72.3941	7686	12274	12751	8539	11965	14548	19089	51588	4782	2249
RNA 130	EPI_ISL_872010	17956042	12532748	31434.6	78.8439	8806732	70.2698	11131	17096	19675	12845	18407	21068	31155	86318	7502	3507
RNA 131	EPI_ISL_788960	13350204	1167684	2928.78	7.34594	988765	84.6774	1395	1592	2234	1319	2202	1690	2838	7388	766	317
RNA 132	EPI_ISL_872013	16491778	11295798	28332	71.0623	7529346	66.6562	13941	23117	21515	14515	22173	26621	27795	72355	11391	3894
RNA 133	EPI_ISL_872012	19265190	15556723	39019.3	97.8679	10821896	69.5641	18522	30655	29761	19838	28434	38256	38231	104600	13706	4705
RNA 134	EPI_ISL_788961	13636824	1304284	3271.4	8.2053	1068010	81.8848	1381	1716	3059	1411	1971	2033	3134	7930	893	654
RNA 135	EPI_ISL_788977	9803162	1091046	2736.55	6.86381	657888	60.2988	1330	1966	1913	1267	1806	1959	2932	7630	721	325
RNA 136	EPI_ISL_872011	9773162	3497403	8772.16	22.0023	2626131	75.088	3623	5812	6206	4345	6027	6365	9440	26436	2860	1077
RNA 137	EPI_ISL_788978	7703430	3728875	9352.74	23.4585	2716211	72.8426	3972	6670	6960	4581	6320	7699	9820	27920	3090	1202
RNA 138	na	14244052	10894	27.3243	0.076481	6242	0.0438218	26	10	6	18	20	17	44	74	12	3
RNA 140	na	26052484	921	2.31005	0.00353517	110	0.000422225	4	2	0	2	2	0	2	6	0	0
RNA 144	na	13667376	4695	11.776	0.0343519	1127	0.00824591	0	6	12	0	10	8	26	16	6	2
RNA 148	EPI_ISL_788965	21569158	10615	26.6245	0.0492138	3655	0.0169455	24	8	22	10	8	12	24	70	4	0
